# Supplementary material for: Biobank of genetically defined murine prostate cancer tumoroids uncovers oncogenic pathways and drug vulnerabilities driven by PTEN-loss
Source: Cell Rep Methods. 2026 Mar 30;6(4):101370. doi: 10.1016/j.crmeth.2026.101370 (PMC13106976; doi:10.1016/j.crmeth.2026.101370)
Supplement: Table S3. Significant deregulated genes for KO tumoroids compared to WT organoids for all in vitro and in vivo models (Excel format), related to Figures 3 and 4 [file mmc2.xlsx]

## Sheet: Table S3A
in vivo Pten KO vs WT
log2FoldChange	padj	gene_name
20.4414	0.00119795	Cers4
15.4691	0.000635177	Trim30d
11.879	9.65376e-08	Igfbp5
8.09006	0.000667122	Reg3g
7.24976	0.000484859	Prelp
6.92391	0.00749669	Mark1
3.96479	0.0357074	Plpp3
3.54529	0.0212359	Fas
3.05889	0.0287888	Dzip1
2.66365	1.05633e-06	Insig1
2.6554	0.00393036	Pld1
2.43354	0.00393036	Ces2e
2.13004	0.000484859	Ckmt1
2.04446	0.0306385	Fabp5
1.96819	0.00717827	Tbc1d4
1.96667	0.0488349	Cdkl5
1.93026	0.0366078	Gpx2
1.82911	0.00749669	Pik3r3
1.44428	0.0257979	Sort1
1.44233	0.039408	Tfcp2l1
1.39968	0.0357074	Slc25a12
-1.17137	0.0384401	Itga3
-1.36272	0.0472987	Dcbld2
-1.54021	0.0373754	Gm47283
-1.68939	0.0475636	Gde1
-1.73593	0.0472987	Cbarp
-1.99571	0.0120921	Mgat3
-2.08503	0.0241409	Bace1
-2.18373	0.010952	Tns4
-2.24434	0.0384401	Rims2
-2.5401	0.0274322	Dusp5
-2.55666	0.0384401	Ccrl2
-2.63248	0.0342684	Insyn1
-2.63757	0.0488349	Ttc9
-2.88226	0.0143333	Hmga2
-2.91358	6.0102e-23	Ubb
-2.95038	0.00132126	Rasgef1b
-2.9511	0.0179343	Pim1
-2.96713	0.0366078	Nipal1
-2.96809	0.0366078	B4galt6
-3.03458	0.000635177	Itga2
-3.33543	0.000635177	Ripply3
-3.34265	0.000635177	Akap12
-3.38805	0.0475636	Gm35439
-3.50665	0.000635177	Ppbp
-3.60646	0.0472987	Ch25h
-3.90061	0.036711	Medag
-4.16632	0.00119795	Slc16a11
-4.57866	0.00544112	Upk3bl
-4.71142	0.00388062	Sprr1a
-5.36251	0.00792092	Fxyd5
-5.44205	0.000484859	Stra6
-5.50168	0.000484859	Nes
-5.52079	0.0165125	Il1a
-5.66641	0.000484859	Gpx3
-6.28959	0.0495159	Wnt7a
-6.79336	0.0333822	Npr3

## Sheet: Table S3B
in vivo Pten/Stat3 KO vs WT
log2FoldChange	padj	gene_name
19.417	4.06426e-07	Trim30d
18.2705	0.00843806	Igsf11
10.9023	1.11613e-06	Igfbp5
9.27044	0.00267069	Dcpp1
9.22305	1.27173e-06	Nxpe2
9.03481	2.01956e-07	Prelp
7.91385	0.00357961	Dcn
7.85571	0.0236762	H2-Q7
7.52253	0.0097751	Prss2
7.03605	0.00587268	Cxcr4
6.86989	0.0282577	Plcb1
6.78698	0.00812786	Itga8
6.59038	0.0020159	Kank4
6.2312	0.0248245	Klhl29
6.2253	0.0248245	Tmem144
6.19827	0.0172711	Hspe1-rs1
6.00276	0.0259941	Nxpe4
5.89649	0.0222464	Srgn
5.57925	0.0377521	Hlf
5.52324	0.00693503	Matn2
5.34053	0.041265	Ifit3
4.89763	0.0173662	Ctnnd2
4.35026	0.0097751	Plpp3
4.17354	0.0248245	Zdhhc14
4.04778	0.0121767	Ifit2
3.97322	5.18949e-08	Chpt1
3.75311	0.0327898	Pgf
3.59032	0.00153406	Adrb1
3.32622	0.00843806	Dzip1
3.06366	0.00956047	Slc39a8
3.00235	0.0172711	Mia
2.98212	0.00170734	Gm43085
2.81014	1.50943e-06	Cxcl15
2.79863	0.0263692	Cbs
2.77806	1.30161e-07	Insig1
2.67065	0.0327898	Insl6
2.55908	0.0426354	Tnfrsf11a
2.55359	0.00843806	Rassf4
2.46736	0.0195636	Tent5c
2.37137	0.0256854	B2m
2.28003	0.0236762	Tap1
2.26954	0.0248245	Pld1
2.18353	0.000253513	Pik3r3
2.17545	0.0459675	Vipr1
2.00604	0.0351218	Ces2e
1.9408	0.0261683	Tcn2
1.93562	0.0185811	Homer2
1.89806	0.016627	Blnk
1.80963	0.0172711	Tbc1d4
1.78065	0.0172711	Epas1
1.76661	0.00843806	Gne
1.65034	3.58669e-08	Cdk19
1.605	0.0310309	Il11ra1
1.52744	0.041265	Ckmt1
1.4607	0.0327898	Lyn
1.45369	0.0115382	Dcxr
1.43904	0.0172711	Cbr2
1.41672	0.0246388	Coro2a
1.20788	0.0121767	Atp6ap2
1.19678	0.00872226	Fuca2
1.0843	0.0103497	Yipf6
1.01928	0.0214026	Sel1l3
-1.19253	0.0458944	Mapk11
-1.24964	0.016627	Itga3
-1.49693	0.0464419	Hpcal1
-1.70649	0.0327898	Gde1
-1.75899	0.0343238	Mgat3
-1.85378	0.0222464	Krt7
-2.0759	0.00843806	Rpl34
-2.13142	0.0479096	Rasgef1b
-2.32169	3.58669e-08	Stat3
-2.71039	0.0259941	Fam111a
-3.06462	0.00624776	Hmga2
-3.12945	0.000646737	Acp1
-3.48283	0.00615579	Pcolce
-3.74722	0.0352971	Upk3bl
-4.06102	0.0480037	Lrg1
-5.47358	0.0121767	Rps3a3
-5.73232	0.0172711	Ppp1r3e
-7.08695	0.0190974	Gm4811
-7.39506	0.00187128	Gm43305
-8.53377	2.64151e-06	Stra6

## Sheet: Table S3C
in vivo Pten/Tp53 KO vs WT
log2FoldChange	padj	gene_name
21.3731	7.13651e-09	Trim30d
19.5223	0.000877124	Igsf11
18.3222	0.00240693	Cers4
11.9813	6.90103e-49	Gm11942
8.57023	0.000362899	Vsig1
8.50196	0.0260497	Tmem45b
8.46127	0.00318989	Dcpp1
8.29211	0.0185098	B4galnt2
8.23898	0.000375796	Nos2
7.86861	0.00134439	Igfbp5
7.58605	0.000769544	Reg3g
7.46365	0.000237813	Srgn
7.31557	0.00498098	Cited1
7.13679	0.00134439	Ifi27l2a
6.94421	0.0059476	Papss2
6.92338	0.0110499	Plcb1
6.92329	0.0022876	Gm15950
6.62377	0.00897031	Spats2l
6.42125	0.0245721	Apol9a
6.29834	0.04685	Atp12a
6.20036	0.00472976	Gstm7
6.00629	0.040761	Creb3l1
5.96966	0.0445231	Ccl17
5.90675	0.0192366	Tmem144
5.83577	0.0210706	Ifit1bl2
5.80772	0.033113	Calr-ps
5.76335	0.00762151	Ifit3
5.74407	0.012511	Nxpe2
5.733	0.029299	Cdcp3
5.71799	0.0474255	Mapt
5.59974	0.0259236	Mgst2
5.5899	0.0363174	Epsti1
5.58643	0.0260497	Phf11d
5.52834	0.000344362	Gm10039
5.52643	0.000750796	Aqp3
5.51002	0.0185098	Aqp5
5.43811	0.0413234	Fbxo2
5.41652	0.000236589	Mndal
5.35629	0.0197092	Gsta3
5.34314	0.0118258	Kank4
5.1138	0.0193738	Kif5c
5.07222	0.04685	Cldn2
4.90862	0.0274126	Prelp
4.90256	0.00463339	Xaf1
4.86614	0.0314048	Rsad2
4.81457	0.00743112	Ly6c1
4.56524	0.00762661	Scara5
4.53651	0.00363884	Zdhhc14
4.42539	0.00059754	Oasl1
4.40014	0.000864538	Pigr
4.36388	0.00134439	Gstm1
4.21528	0.00200091	Dhx58
4.20172	0.0259236	Car12
4.11015	0.0202192	Gm17511
4.09086	0.0194	H2-K2
4.07585	0.00716324	Icosl
4.07566	0.00127382	Tmprss4
4.00198	0.0323485	Brdt
3.98906	0.0120652	Sema3b
3.98043	0.0445638	Ifit1
3.94911	0.0446412	Apol7a
3.83654	0.0153631	Ace
3.80389	0.00897031	Ifit2
3.80202	0.000455514	Aldh1l2
3.77352	0.00638961	C130026I21Rik
3.74522	0.0314048	Lgals9
3.67737	0.00487965	Exoc3l4
3.65421	0.0208142	Sat2
3.61644	7.61942e-05	Gstm2
3.46347	5.63528e-05	Sord
3.4092	0.0410389	Alpk1
3.40587	0.0345605	Clic5
3.39136	0.000375796	Deptor
3.38219	0.031329	St6galnac4
3.38166	0.000111609	Pdzk1ip1
3.3474	0.0391164	Gm15848
3.23995	0.0430185	Pparg
3.19748	0.00109093	Ddit3
3.12275	0.000144177	Mab21l3
3.082	0.000456266	Lgals3bp
3.01941	0.0288205	Hpse
3.01241	0.0185098	Samd9l
2.83085	0.00605679	Tnfrsf11a
2.7475	0.00039738	Pllp
2.69781	0.003802	Selenbp1
2.68284	0.00377317	Nr1d1
2.64563	4.85972e-07	Insig1
2.64116	0.0252939	Gpr146
2.61978	0.00897031	Stat2
2.61179	0.00317625	B2m
2.55868	0.0344099	Adrb1
2.53516	0.000740372	Acp5
2.45128	8.54922e-06	Rnf128
2.43566	0.00504213	Rassf4
2.43009	0.0441972	Tifa
2.4104	7.2929e-06	Ckmt1
2.40143	0.033113	Cdc42ep2
2.32856	0.0114215	Efna1
2.17719	0.0367588	Itpk1
2.17583	0.0208142	Arhgap26
2.16554	0.0308589	Bc1
2.1532	0.033113	Fam149a
2.15213	0.0314048	Elf3
2.14408	0.0465586	Slc16a6
2.1024	0.03713	Tent5c
2.07947	0.00106823	Ifi27
2.07858	1.146e-05	Coro2a
2.06637	0.0326578	Dnase1l2
2.03506	0.0449506	Vldlr
2.0302	0.029299	Tap1
2.02321	0.0209172	Tor3a
2.01742	0.000777535	Acsl1
1.9728	0.0208142	Hilpda
1.95516	0.0328305	Naip6
1.9502	0.000913104	Mlkl
1.9424	0.0209122	Gas6
1.93243	0.000652869	Gne
1.89601	0.03713	Rab27a
1.89287	0.00242911	Gpt2
1.8618	0.0446412	Ppm1k
1.8546	0.0003798	Scpep1
1.83884	0.0161741	Sh3bp5
1.83712	0.0274126	Myo6
1.80849	0.0437043	Atf3
1.79768	4.31631e-07	Mrpl9
1.79319	0.0374189	Tent5a
1.77366	0.0391164	Lrrc17
1.77117	0.0199466	H2-K1
1.76578	0.0350194	Xdh
1.75402	0.0446412	Dnajc10
1.67936	0.00638961	Gbe1
1.67424	0.0360839	Rac3
1.67244	0.00127382	Nampt
1.66743	0.000306157	Nucb2
1.6659	0.00549962	Pxk
1.65661	0.0304075	Slc25a48
1.65503	0.00119881	Tiparp
1.65481	0.0199466	Anxa4
1.64221	4.01326e-07	Sel1l3
1.6313	0.0495484	Tcn2
1.61049	0.0310802	Fam162a
1.61043	0.000943869	Hexa
1.60551	0.0318928	Hid1
1.59314	0.0339694	Per1
1.58928	0.0321259	Gdpd1
1.58924	0.00861987	Synj2
1.58879	0.0374189	H2-D1
1.5801	0.0398094	Flcn
1.56992	0.00504213	Acox1
1.56092	0.00713967	Fam57a
1.55789	0.0407582	Blnk
1.54712	0.0156409	Lcorl
1.53127	0.0089591	Ctsz
1.50486	0.0445638	Pycr1
1.50144	0.031329	Pcgf5
1.50057	0.0089591	Enpp5
1.49015	3.94609e-05	Gfpt1
1.45769	0.00412929	E2f5
1.43884	0.0482976	Ech1
1.43357	0.0139498	Tfcp2l1
1.43108	0.000325725	Atp6ap2
1.42934	0.00472976	P4hb
1.42028	0.0040561	Alad
1.41595	0.030079	Hdac1
1.40424	0.0260497	Gm47283
1.36195	0.0194255	Sec24d
1.34638	0.0238548	Arhgap18
1.33915	0.0359609	Dram2
1.33573	0.00106823	Abcd3
1.32309	0.00806847	Sorl1
1.31365	0.0185098	Cbr2
1.30817	0.0209172	Dennd2d
1.29333	0.0118558	Pgm1
1.26358	0.0139498	Snx13
1.22959	0.0208142	Tgoln1
1.2194	0.0420481	Man2a1
1.21936	0.00168392	Grn
1.21544	0.00462333	Slc25a1
1.21015	0.000236589	Hk1
1.20951	0.0359984	Neu1
1.20556	0.0321259	Vps37b
1.18841	0.00326727	Fuca2
1.18656	0.000669369	Avpi1
1.17503	0.0109922	Alkbh5
1.15267	0.0468813	Gclm
1.14797	0.0216189	Tmed3
1.14341	0.00052634	Cdk19
1.1408	0.0440503	Dcxr
1.13496	0.0448224	Daxx
1.13062	0.0350194	Zbtb7b
1.11381	0.000362899	Atl2
1.10649	0.045653	Sec61g
1.10519	0.00472976	Hspa5
1.10485	0.0406238	Tef
1.08089	0.0120652	Klf9
1.07308	0.0406238	Prss8
1.06883	0.0329009	Trim27
1.06253	0.00166243	Smim14
1.03379	0.0367588	Fth1
1.03112	0.0238465	Asah1
1.02824	0.0284083	Sppl2a
1.02693	0.00272998	Nucb1
1.01648	0.0072017	Dpm3
1.01586	0.0146776	Fam20b
1.00552	0.00712642	Atp11b
-1.00278	0.0258793	Macf1
-1.02987	0.040441	Pabpc4
-1.11023	0.027454	Prps2
-1.12257	0.00897031	Colgalt1
-1.12558	0.0441972	Polr1a
-1.14713	0.00823548	Itgb4
-1.19314	0.00787982	Zfp422
-1.1949	0.0195102	Cep162
-1.19861	0.00516445	Flna
-1.21956	0.000552055	Mtf2
-1.27506	0.0420481	Lmnb1
-1.34868	0.00897031	Smarcad1
-1.35113	0.0195107	Tmtc4
-1.35253	0.00908023	Dhx9
-1.35351	0.0263453	Gas8
-1.3927	0.0446412	Wdr35
-1.40115	0.00717914	Orc2
-1.43201	0.0391164	Slc29a3
-1.44471	0.043108	Dgcr8
-1.44904	0.0259236	Mdn1
-1.47965	0.0441972	Cep78
-1.49267	0.0219523	Mri1
-1.50967	0.0199466	Zfp428
-1.51154	0.0406238	Hsph1
-1.51927	0.0445638	Nradd
-1.52331	0.043158	Ttf2
-1.56732	0.000142842	Smim19
-1.62306	0.000236589	Tpm1
-1.64567	0.0113592	Tnfrsf10b
-1.64646	0.029688	Lfng
-1.65295	0.0363174	Rhobtb3
-1.6784	0.00106823	Tpm4
-1.71716	0.00111218	Enc1
-1.72211	0.00939344	Rap2a
-1.72407	0.00233521	Dctn1
-1.7278	0.0413234	Rab38
-1.72848	0.0195107	Osgin2
-1.80182	0.000980191	Mcrip1
-1.81823	0.00186282	Ephx1
-1.87514	0.0246624	Myo19
-1.87915	0.0495096	Mmd
-1.88453	7.21153e-05	Lamtor3
-1.97901	0.000344362	Exoc4
-1.99899	0.0208894	Slc43a2
-2.05367	0.0482976	Pop1
-2.06391	7.61942e-05	Ccdc66
-2.20439	0.00415231	Ptp4a3
-2.2193	0.000222885	Ccng1
-2.25478	0.0208142	Areg
-2.27334	0.0208142	Fzd3
-2.2781	0.000236589	Myh10
-2.31336	0.0193738	Mras
-2.32922	0.03713	Atg9b
-2.36082	0.0260497	Slc25a27
-2.39557	0.0193738	Edn1
-2.4269	0.0428335	St6gal1
-2.48878	0.0338377	Ddias
-2.49815	0.048462	Plekhm3
-2.51423	0.0120652	Hs6st2
-2.51645	0.0212256	A930001C03Rik
-2.54136	0.0220499	Palmd
-2.60277	0.0216189	Gm26782
-2.61236	0.0338377	Usp11
-2.65233	4.85088e-19	Ubb
-2.68574	3.23157e-07	Zmat3
-2.75368	0.0452831	Mfsd4b4
-2.78716	1.31229e-05	Paox
-2.82593	1.15066e-06	Dglucy
-2.87702	0.0211673	Casq2
-2.88273	1.15066e-06	Psrc1
-2.93186	0.000111609	Tuba1a
-2.95663	0.0260497	Ccdc141
-2.99767	0.0408486	Angpt1
-3.06168	0.00039738	Acp1
-3.22093	0.0350763	Cox6b2
-3.35622	0.0446412	Snora73b
-3.4447	0.000652869	Ddit4l
-3.55495	0.000124022	Mcam
-3.65964	0.00776365	Mturn
-3.6655	0.0056162	Pxdn
-3.67286	0.00059754	Insyn1
-3.86129	0.0445638	Cd1d1
-3.95353	0.000826757	Abcb1b
-4.01549	0.00321314	Tedc1
-4.01712	0.000769544	Tgfb3
-4.0765	0.0446412	Irx1
-4.29009	0.00676219	Ttc28
-4.4783	0.045653	Gm12338
-4.84915	0.000111609	Eda2r
-4.86984	1.45358e-07	Mgmt
-5.0878	6.36963e-20	Trp53
-5.38544	7.29203e-05	Sbk1
-5.41812	0.00242911	Fyb
-5.76151	0.00796524	Gm45643
-5.90925	0.0482976	2510017J16Rik
-5.95891	0.0113592	Gm43305
-6.02743	0.00323499	Adh6a
-6.15653	0.0188657	Sema3d
-6.16711	0.00134439	Rps3a3
-6.45444	0.0167982	Npr3
-6.61259	0.0161741	Gm4811
-7.37257	0.000750796	Ano3
-7.69794	0.00168392	Runx3
-8.05501	2.33051e-05	Inka2

## Sheet: Table S3D
in vitro Pten KO vs WT
log2FoldChange	padj	gene_name
9.45581	0.0272775	Dcpp3
9.06083	0.0468152	Dcpp1
8.24113	7.96548e-06	Aldh1l1
7.6497	9.09982e-05	Dkk3
6.86785	0.0109664	Elf5
6.69216	0.0031834	Rflna
6.10454	0.0275605	F5
4.94036	0.00347598	Gm15848
4.6538	9.30192e-06	AW112010
4.55707	6.83915e-07	Pdlim4
4.50359	0.0340836	Prelp
4.40912	0.0353486	Scgb1a1
4.32025	0.00453013	Boc
4.31056	0.0332182	Nkx3-1
4.26101	1.75915e-05	Smim1
4.16192	0.00014841	Dmbt1
4.09349	0.00412163	Gpc6
3.99445	9.09982e-05	Emb
3.92423	0.0468152	Bhlhe22
3.77556	0.0445708	Dmrta2
3.47892	0.00393037	Spink5
3.37164	0.0225573	Rora
3.21071	0.00676236	Vsir
3.09421	7.96548e-06	Foxj1
3.08184	0.0118002	1700016K19Rik
3.05032	0.00264254	Zfp532
2.90644	0.00858695	Enho
2.78284	0.0191869	Prelid2
2.70976	0.00866265	Cfap126
2.69752	0.0441536	Pglyrp1
2.65998	0.00477883	Ak4
2.6091	4.00362e-05	Lbp
2.59832	0.0460795	Timp3
2.36006	0.0259128	Lix1l
2.30425	0.0195897	Slco3a1
2.26579	0.0266987	Ppp1r3b
2.15758	0.00504476	Slc38a1
2.04013	0.0385122	Ggh
2.00605	0.0468152	Cbs
1.96323	0.0340836	Tfcp2l1
1.89459	0.0366564	Socs3
1.82295	0.00673052	Pfkm
1.77039	0.00501757	Ddit4
1.75427	0.0226265	Synpo
1.6673	0.0340836	Akap12
1.64777	0.0175901	Il33
1.64609	0.0175901	Asah2
1.63022	0.0321221	Cdkn2a
1.61095	0.0225573	Slc22a17
1.56559	0.015163	Me1
1.49354	0.00516402	Qsox1
1.32333	0.0406721	Hscb
1.319	0.000872693	Wfdc2
1.31768	0.0153577	Neat1
1.30525	0.00375061	Snapc1
1.28524	0.0102774	H6pd
1.27959	0.0317707	Klhl22
1.22634	0.0280686	Tmem263
1.22526	0.0400273	Lpgat1
1.20551	0.019782	Lpcat2
1.11235	0.0238346	Trp53inp2
1.03617	0.0344428	Tinagl1
1.0165	0.00725056	Cdc37l1
-1.31752	0.0361612	Lig1
-1.47295	0.00231609	Ociad2
-1.60145	0.00114808	Depdc7
-1.67839	0.0083557	Aspm
-1.69225	0.0143719	Neurl3
-1.80019	0.0124098	Prkar2b
-1.81356	0.026006	Hdac1
-2.0995	0.00477883	Snord13
-2.16672	0.0195897	Tacc1
-2.19257	0.0191869	St6gal1
-2.20762	0.00725056	F2r
-2.22751	0.019782	Lhfp
-2.5814	6.83915e-07	Igfbp3
-2.7471	9.09982e-05	Tspan8
-2.82883	0.0468152	Zcchc3
-2.86172	0.0120733	Akr1c13
-2.88605	0.0350399	3010003L21Rik
-3.0396	0.0340836	Gm47283
-3.58997	0.00657779	Stmn1
-3.65348	0.0289579	Ly6a
-3.67626	0.00858695	Ly6c1
-3.84691	6.83915e-07	B4galt5
-3.98066	0.0083557	Rpl29
-3.98898	6.14383e-05	Galnt6
-4.21913	0.0259128	Prkg2
-4.8305	0.0171828	C130074G19Rik
-4.91242	0.00355945	Hspe1-rs1
-5.02117	1.51153e-05	Gimap9
-6.16653	0.0468152	Sema5a
-6.23545	0.0178568	Gm3650
-6.25719	0.00725056	H60c
-6.31154	0.0441536	Cyp7b1
-6.58565	0.00665963	Ccnb1ip1
-6.85704	0.0102774	Capn13
-7.22042	0.00486711	Tnfrsf19
-8.04224	0.000472847	Runx3
-11.1951	0.00477883	Gm11942
-21.6563	0.000307102	Xlr3a

## Sheet: Table S3E
in vitro Pten/Stat3 KO vs WT
log2FoldChange	padj	gene_name
8.1669	0.0234738	Igfbp5
8.05984	0.0238765	Kank4
7.25841	0.00094292	Nexmif
7.04083	0.000719894	Rflna
6.09237	0.0148112	Pusl1
5.92188	0.000100965	Pgf
5.62619	9.18977e-06	Hey1
5.55879	0.0148112	Cxcr4
5.22403	0.00544399	Prelp
4.41423	0.000719894	Gpc6
4.33013	0.0472435	Ikzf1
4.2491	0.0384042	Nkx3-1
4.00489	0.0031285	Aldh1a7
3.89087	0.0156902	Sfrp1
3.57067	0.0384042	Boc
3.54322	0.0278397	Tgfbr3
3.47546	0.0472435	Aqp5
2.67111	0.0262742	Mia
2.55721	0.024594	Zfr2
2.45332	0.0419759	Insl6
2.41708	0.0387944	Aldh1a1
2.2717	0.0107516	Lrig3
2.02404	0.000480571	Chpt1
1.91485	0.0288676	Myh10
1.90626	0.0234738	Pld1
1.88274	0.000857948	Plod2
1.78072	0.00760593	Pfkm
1.75208	0.00204027	Cdk19
1.73742	0.0185528	Insig1
1.61648	0.0491343	Efna3
1.5024	0.0204234	Gipc2
1.41309	0.0384042	Setbp1
1.39105	0.0262742	Lancl1
1.19687	0.0290391	Pxylp1
1.18076	0.0472435	Higd1a
1.13269	0.0436113	Sh3bgrl3
1.10207	0.016506	Hk1
1.0889	0.0497781	Lpcat2
-1.19595	0.0472435	Il1rn
-1.2115	0.035566	Ctsc
-1.24433	0.000602648	Bcl3
-1.29736	0.00432661	Fhl3
-1.32014	0.0462011	Tgfbr1
-1.45648	0.00276293	Rps2
-1.45951	2.85733e-05	Rdh10
-1.49026	0.0262742	Tnfaip2
-1.53136	0.02913	Axl
-1.70811	0.000498296	Slc39a4
-1.7175	0.0409946	Slco1a5
-1.74041	2.96998e-05	Basp1
-1.82303	0.000506991	Kcnq1
-1.8352	0.000776771	Rpl34
-1.88081	2.3118e-06	Stat3
-2.03294	0.0148112	Dpp7
-2.0621	0.0262742	C3
-2.07209	0.0204234	Fblim1
-2.17307	0.00204027	Itga2
-2.25321	0.00757219	Itpa
-2.25701	0.000882431	Bcl11b
-2.31763	0.0199461	Il4ra
-2.42588	0.0358351	Cadps2
-2.65551	0.000429356	Dock11
-2.79597	2.95505e-09	Rbp1
-2.92729	3.88111e-06	Slc16a11
-3.03371	0.00192143	Sft2d1
-3.04604	3.41382e-06	Pcsk9
-3.08503	0.00200923	Itpripl2
-3.55985	0.0472435	Ifi202b
-3.61266	0.0474876	Clca3b
-3.62862	0.0262742	Serpina9
-3.6882	0.0107516	Qrfp
-3.82333	0.00327666	Fam20c
-4.17785	0.0148112	Podxl
-4.19775	0.00102478	Arhgap8
-4.3669	0.002138	Medag
-4.62431	0.0384042	Lrg1
-4.71994	0.00947473	Gda
-4.75237	0.00925041	Tiam2
-4.7992	0.0204234	Runx3
-4.86657	0.000474289	Tpm3-rs7
-5.02511	0.0116652	Gm19589
-5.03008	0.0204234	Serpina3g
-5.19378	0.0107516	Ramp1
-5.32024	0.0319878	St6galnac4
-5.51624	0.0474876	Lgr6
-6.15461	0.0123446	Sspn
-6.26445	0.0491343	Ptpn22
-6.34739	0.000857948	Mmp7
-6.36349	0.000719894	Pir
-6.3645	0.0491343	Lipo3
-6.39922	0.00272538	Angptl4
-6.43613	0.0236438	Tmprss11g
-6.45719	0.0491343	Gm9573
-7.17857	0.000550046	AI429214
-7.3325	0.000233051	Stra6
-7.87293	2.64504e-05	Il1rl2
-8.12569	4.83441e-05	Sox11
-8.3892	3.88111e-06	Gm38563
-8.71344	0.0420861	Pdpn
-9.22907	0.0215506	Gm11942
-9.33046	0.000719894	Camk2b
-21.4635	9.52667e-14	Cacna2d1
-21.5909	0.000231191	Gm45104
-21.9353	0.000231191	Xlr3a
-21.9513	0.000231191	4930526A20Rik

## Sheet: Table S3F
in vitro Pten/Tp53 KO vs WT
log2FoldChange	padj	gene_name
10.9704	0.000754875	Ahsg
9.30914	0.00296307	Ccl2
8.50284	0.00537684	Igfbp5
8.18729	5.64438e-07	Crip1
7.99155	0.00389463	Trf
7.62165	0.000221464	Gm12250
7.21567	0.000680167	Tbc1d9
6.98158	6.87816e-10	Hey1
6.97636	0.000610001	H2-Q6
6.78215	0.00425944	H2-Q7
6.72451	5.64438e-07	Bhlhe22
6.69047	0.00510693	Zfp711
6.56373	0.00112494	Rflna
6.55563	0.0193601	Slc7a2
6.50987	0.0169381	Tmem246
6.42101	0.00112288	Dkk3
6.39687	0.016657	B4galnt2
6.19983	0.0259062	Enpp3
6.16527	0.0195915	Mxra8
6.07763	0.0232351	Ccl9
5.72538	0.000100415	Pgf
5.2604	0.00148325	Tnfsf10
5.11676	0.00538386	Nqo1
5.04388	0.00432163	Piezo2
4.86846	0.00696564	Kank1
4.73907	0.0254052	Cilp2
4.72542	0.00395297	Anpep
4.6109	0.0171125	St3gal5
4.58069	0.00141357	Lingo1
4.51577	6.87573e-06	AW112010
4.50209	0.0430176	Cxcr4
4.4891	0.0230872	Serpine1
4.3401	0.000899851	Trim47
4.32972	0.0094611	Lgals1
4.32554	0.00125648	Boc
4.32401	0.0254271	Nos2
4.20174	1.36957e-10	Ccl5
4.12132	0.0310941	Prelp
3.92999	0.00912891	Gm4951
3.9066	5.40935e-07	Mfsd2a
3.90307	0.0320803	Nkx3-1
3.8942	0.000114863	Arg2
3.86934	0.00352452	Tgfbr3
3.80811	0.0254052	Nxnl2
3.79788	0.00867431	Glt1d1
3.78706	0.000139289	Emb
3.78414	0.0250028	Gm15848
3.76218	0.0427061	Scgb3a1
3.72696	0.000710605	Mgp
3.61827	0.0179663	Ccbe1
3.60486	0.00471689	Apoe
3.56642	0.014304	Il18r1
3.51231	0.0266694	Tmem144
3.43291	0.00473772	Cxcl11
3.35243	0.0351875	Slc28a3
3.34861	0.0086028	Il18bp
3.28151	0.0320803	Plac8
3.2208	0.00155557	Slc2a4
3.21412	0.00112494	Pdlim4
3.19886	0.000819986	Mia
3.13706	0.000508766	Aldh1a1
3.11038	0.0305906	Gpc6
3.09013	0.0485378	Map7d2
3.08173	0.0407855	Procr
3.05851	0.00148954	Mocos
3.04019	0.000734577	Zfp532
3.02563	0.0421223	Bcl2l15
3.02066	0.000114863	Fn1
3.00785	1.13404e-08	Cdkn2a
2.93848	0.0462296	Cep112
2.93583	0.00875601	Trerf1
2.9014	0.0196976	Pfkfb4
2.88087	0.00308625	Enho
2.81981	0.00169998	1500009L16Rik
2.78276	0.0320803	Mgarp
2.77726	0.000579062	Slco3a1
2.75113	0.00145367	Ldhd
2.70909	0.0171125	Smim1
2.69808	0.000734577	Col7a1
2.59399	0.0427776	Alox12
2.56713	0.0142046	H2-Q4
2.43091	0.0102779	Fabp5
2.41625	4.85484e-07	Me1
2.41328	0.00475858	Rgs2
2.39784	0.000522577	Bc1
2.39683	0.00165044	Cds1
2.35463	0.0104033	Lix1l
2.31138	0.0444969	Psmb9
2.26356	0.0271494	Tpmt
2.25256	1.629e-05	Chpt1
2.25112	0.0172414	C1qtnf12
2.2215	2.05121e-06	Rbp1
2.21404	0.0104033	Mir99ahg
2.1877	0.0169381	Ak4
2.17747	0.000310386	Dram1
2.14093	0.0193643	Il20rb
2.1164	0.00584701	Steap4
2.10371	0.000710605	Lrrc17
2.09219	0.0266694	Fancg
2.08949	0.00423676	Jcad
2.07495	0.0249419	Nsun6
2.07233	0.0253868	Pir
2.04169	0.000579062	H2-K1
2.03573	0.0491152	Intu
2.0343	0.0220915	Mccc1
1.94698	0.000975807	Tap2
1.93279	0.0246378	Fgfr1
1.92966	0.000162485	Tubb2b
1.90662	0.0182615	Rhoc
1.87974	0.00149213	H2-D1
1.83366	0.00168087	Pfkm
1.82021	0.0435942	Cbs
1.77825	0.0254052	Mllt11
1.77207	0.000310386	Mt2
1.73702	0.0137463	Lbp
1.73662	0.00980224	Synpo
1.66853	0.0320803	Pld1
1.66236	0.0371052	Tubb2a
1.64151	0.0305906	Tnfrsf1b
1.63442	0.0241244	Tmem229b
1.62872	0.0146365	Bmp7
1.60643	0.0012897	Socs2
1.58678	0.000948704	Epas1
1.56597	0.0489923	Tap1
1.55756	0.00155557	Gstm5
1.55382	0.0222503	Insig1
1.54342	0.0260205	Mlkl
1.52406	0.00415873	Pttg1
1.5221	0.00904528	Cd63
1.50837	0.00223287	Lgmn
1.49739	0.0162711	Rcn1
1.48909	0.0348131	Slc7a11
1.47923	0.0281343	Bambi
1.42149	0.0110244	Sec24d
1.409	0.000710605	1110008P14Rik
1.40861	0.00133978	Pxylp1
1.40225	0.0427106	Cep85
1.39765	0.00159875	Lap3
1.36674	0.0206932	Ncoa7
1.36535	0.00134953	Mt1
1.33926	0.0136624	Aldh2
1.31159	0.016374	Foxo1
1.30571	0.00612955	Grn
1.30104	0.0266694	Slc7a5
1.27753	0.00349116	H6pd
1.22718	0.021728	Cpe
1.21989	0.0371052	Myo1b
1.21876	0.0138217	Denn2b
1.21759	0.0430176	Smcr8
1.21543	0.00232726	Dzip3
1.21321	0.0206932	Qsox1
1.21276	0.00473772	Agrn
1.1903	0.0273136	Map1lc3a
1.19028	0.00235133	Adam15
1.09454	0.0152976	Ppa1
1.09146	0.0109819	Prkacb
1.09023	0.0271494	Gpt2
1.08843	0.0287208	Fam3c
1.08696	0.0241574	Ier3
1.08556	0.00750864	Ppp2r3c
1.06486	0.0220915	Gba
1.04416	0.0126322	Mif
-1.03044	0.0259062	Notch3
-1.03355	0.0263575	Polk
-1.04058	0.0153914	Cstf2t
-1.05432	0.0426984	Snhg1
-1.0855	0.0323395	Pten
-1.10246	0.0379179	Prps2
-1.10259	4.7014e-05	Timp2
-1.10997	0.0448535	Esrra
-1.12185	0.00247112	Foxq1
-1.12483	0.00259802	Wnt10a
-1.1274	0.0251408	Smim19
-1.13282	0.0113454	Capn7
-1.16055	0.0380297	Trim2
-1.16571	0.014304	Trp53inp1
-1.16946	0.0138465	Cdc42bpg
-1.17221	0.00750864	Abhd4
-1.17426	8.8646e-06	Gas5
-1.18106	0.0230872	Ulk2
-1.18635	0.000754875	Rnf169
-1.1908	0.01127	Tmc4
-1.19233	0.012676	Smim27
-1.20062	0.000111318	Commd3
-1.20422	0.000703836	Rdh10
-1.20731	0.0371928	Pigv
-1.21638	0.0112567	Krt5
-1.23035	0.0266694	Kxd1
-1.23786	0.0220915	Bloc1s3
-1.26961	0.0358134	Ces2g
-1.27893	0.014304	Nacc2
-1.28971	0.0290859	Bin3
-1.29265	0.0305906	Zfp503
-1.3023	0.000754875	Notch1
-1.30759	0.0425252	Plpp6
-1.33341	0.0316	Psrc1
-1.34566	0.000540382	Glod4
-1.38046	0.0120733	Creb3l2
-1.38219	0.00778979	Saysd1
-1.42451	0.00262554	Clip4
-1.43626	5.20067e-06	Exoc4
-1.43979	0.03742	Nudt19
-1.45352	0.038194	Tmem260
-1.47805	0.0116518	Wdfy1
-1.48437	0.000310386	Bbc3
-1.49715	0.0172038	Serpine2
-1.49945	0.00411513	Rap2a
-1.50551	0.0172414	Fkrp
-1.53788	0.016657	Mri1
-1.56583	0.00247112	Cd81
-1.58494	0.016479	Pin4
-1.58865	0.0379179	Fyb
-1.59331	0.000899851	Mettl3
-1.60683	0.00459292	Slc19a2
-1.62309	0.0264316	Snord13
-1.65382	2.9641e-05	Bloc1s2
-1.66094	0.0241574	Nrp1
-1.66551	0.00134953	Fbxw9
-1.68239	6.77759e-06	Tmem43
-1.6928	0.000540382	Psapl1
-1.72268	0.00168087	Sulf2
-1.74489	0.0100409	Rad51d
-1.85311	0.000221464	Rpl22l1
-1.85905	0.00423676	Ereg
-1.86357	0.00473772	Gpx8
-1.87083	2.40916e-09	Ephx1
-1.87416	0.0109344	Fndc10
-1.89196	0.0305906	Paox
-1.89409	0.00585998	Areg
-1.92116	0.0140604	Barx2
-1.94522	0.0220915	Galnt11
-1.96312	0.00197307	Aen
-1.98968	0.0370185	Mvb12b
-2.02127	0.0232351	Rims2
-2.02245	0.0112991	Ddias
-2.0903	0.000754875	Ubb
-2.09042	0.0321189	Acp1
-2.11992	0.0320803	Anxa8
-2.14534	0.0485378	Syngr1
-2.15145	0.0131874	Cwh43
-2.27159	0.000540382	Slc16a11
-2.27554	3.85953e-07	Zmat3
-2.29796	0.00123036	Krt13
-2.3337	0.000738344	Ddit4l
-2.35661	0.0116518	Twist2
-2.36698	0.0241244	Has3
-2.5753	0.0351875	1700096K18Rik
-2.58754	2.01233e-19	Ccng1
-2.61073	2.09453e-06	Dglucy
-2.61209	0.0343711	Zfp580
-2.61253	0.0194808	1700007K13Rik
-2.69319	0.0254052	Upk1a
-2.72107	0.014304	Slc7a8
-2.83156	0.000508766	Celf2
-2.85318	0.00425944	Pcsk6
-3.03996	0.00980224	Egr3
-3.08285	0.00171035	Mcam
-3.15341	0.0104313	Tedc1
-3.16887	7.28435e-07	Ces2e
-3.18025	0.000975807	S100a3
-3.21386	0.00612955	Mylk
-3.24211	0.000710605	Galnt6
-3.26449	0.0240835	Serpina9
-3.32911	0.0180386	Tcea2
-3.46126	0.0187195	Sox11
-3.54302	0.0232351	Clca3b
-3.55776	0.000318511	Meis2
-3.69286	0.0235933	Atp6v0e2
-4.01543	0.00476939	D030025P21Rik
-4.13483	0.0240835	Gm12166
-4.28696	0.00109122	S100a2
-4.44822	0.0220751	Cldn2
-4.48162	0.0281343	Gm2830
-4.49747	4.85484e-07	Eda2r
-4.84564	0.0438578	Fam124a
-4.95074	0.0448816	Zfp11
-5.0548	0.00475858	9530053A07Rik
-5.14217	1.27922e-18	Atg9b
-5.14994	0.0416626	Rnls
-5.45939	8.97281e-45	Trp53
-5.49266	0.0271494	Gm45643
-6.15518	5.14949e-20	Mgmt
-6.18883	0.0104313	Gm53
-7.071	0.00262554	Adh6a
-7.09272	0.000703836	Hoxb8
-7.13565	0.0190224	Ccr2
-7.20292	0.000310386	Hoxb5
-7.23908	0.00047991	Wincr1
-7.4591	0.00415873	Sema3d
-7.91391	3.503e-06	Ano3
-7.95898	0.00221252	Tceal8
-8.1268	0.0012897	Hoxb4
-8.80202	0.000703836	Hoxb9
-8.94852	0.00148954	Cxcl3
-9.0376	0.000473142	Hoxb3
-9.08854	0.000650742	Hoxb7
-9.30753	0.000784851	Hoxb6
-10.4388	8.12818e-05	Ddx3y
-21.9298	7.60022e-05	Gm45104
-22.4116	6.21461e-05	4930526A20Rik
