# Supplementary material for: Biobank of genetically defined murine prostate cancer tumoroids uncovers oncogenic pathways and drug vulnerabilities driven by PTEN-loss
Source: Cell Rep Methods. 2026 Mar 30;6(4):101370. doi: 10.1016/j.crmeth.2026.101370 (PMC13106976; doi:10.1016/j.crmeth.2026.101370)
Supplement: Table S4. Complete list of 388 compounds screened on in vivo KO tumoroids during medium-throughput drug screen (Excel format), related to Figure 6 [file mmc3.xlsx]

## Sheet: Tabelle1
Source	Compound
Anti-cancer drugs	5-Azacytidine
Anti-cancer drugs	5-Fluorouracil
Anti-cancer drugs	Abiraterone Acetate
Anti-cancer drugs	ABT-199
Anti-cancer drugs	Afatinib
Anti-cancer drugs	Alisertib
Anti-cancer drugs	Alitretinoin
Anti-cancer drugs	Altretamine
Anti-cancer drugs	Aminoglutethimide
Anti-cancer drugs	Anastrozole
Anti-cancer drugs	Axitinib
Anti-cancer drugs	Bafetinib
Anti-cancer drugs	Bendamustine
Anti-cancer drugs	Bexarotene
Anti-cancer drugs	Bicalutamide
Anti-cancer drugs	Bortezomib
Anti-cancer drugs	Bosutinib
Anti-cancer drugs	Busulfan
Anti-cancer drugs	Cabozantinib
Anti-cancer drugs	Capecitabine
Anti-cancer drugs	Carboplatin
Anti-cancer drugs	Carfilzomib
Anti-cancer drugs	Carmustine
Anti-cancer drugs	Cediranib
Anti-cancer drugs	Ceritinib
Anti-cancer drugs	Chlorambucil
Anti-cancer drugs	Cisplatin
Anti-cancer drugs	Clofarabine
Anti-cancer drugs	Crizotinib
Anti-cancer drugs	Cyclophosphamide
Anti-cancer drugs	Cytarabine
Anti-cancer drugs	Dasatinib
Anti-cancer drugs	Docetaxel
Anti-cancer drugs	Doxorubicin
Anti-cancer drugs	Enzalutamide
Anti-cancer drugs	EPZ-5676
Anti-cancer drugs	EPZ-6438
Anti-cancer drugs	Erlotinib
Anti-cancer drugs	Everolimus
Anti-cancer drugs	Exemestane
Anti-cancer drugs	Flutamide
Anti-cancer drugs	Fulvestrant
Anti-cancer drugs	Gefitinib
Anti-cancer drugs	Hydroxyurea
Anti-cancer drugs	Ibrutinib
Anti-cancer drugs	Idelalisib
Anti-cancer drugs	Imatinib
Anti-cancer drugs	IPI-145
Anti-cancer drugs	Irinotecan
Anti-cancer drugs	Ixazomib
Anti-cancer drugs	JQ1-(+)
Anti-cancer drugs	Lanreotide Acetate
Anti-cancer drugs	Lapatinib
Anti-cancer drugs	Lenalidomide
Anti-cancer drugs	Lestaurtinib
Anti-cancer drugs	Letrozole
Anti-cancer drugs	Leuprolide
Anti-cancer drugs	Masitinib
Anti-cancer drugs	Megestrol
Anti-cancer drugs	Methotrexate
Anti-cancer drugs	Mitoxantrone
Anti-cancer drugs	MLN0128
Anti-cancer drugs	MLN2480
Anti-cancer drugs	MLN4924
Anti-cancer drugs	Motesanib
Anti-cancer drugs	Neratinib
Anti-cancer drugs	Nilotinib
Anti-cancer drugs	Nilutamide
Anti-cancer drugs	Olaparib
Anti-cancer drugs	ORY1001
Anti-cancer drugs	Oxaliplatin
Anti-cancer drugs	Paclitaxel
Anti-cancer drugs	Pacritinib
Anti-cancer drugs	Pazopanib
Anti-cancer drugs	Pentostatin
Anti-cancer drugs	Pixantrone
Anti-cancer drugs	Ponatinib
Anti-cancer drugs	Pralatrexate
Anti-cancer drugs	Prelone
Anti-cancer drugs	Procarbazine
Anti-cancer drugs	Raloxifene
Anti-cancer drugs	Regorafenib
Anti-cancer drugs	Ruxolitinib
Anti-cancer drugs	Semaxanib
Anti-cancer drugs	SK4-001
Anti-cancer drugs	SK4-026
Anti-cancer drugs	Sorafenib
Anti-cancer drugs	Sunitinib
Anti-cancer drugs	TAK-733
Anti-cancer drugs	Tamoxifen
Anti-cancer drugs	Temozolomide
Anti-cancer drugs	Temsirolimus
Anti-cancer drugs	Thalidomide
Anti-cancer drugs	Thiotepa
Anti-cancer drugs	Toremifene
Anti-cancer drugs	Trametinib
Anti-cancer drugs	Tretinoin
Anti-cancer drugs	Triptorelin
Anti-cancer drugs	Vandetanib
Anti-cancer drugs	Veliparib
Anti-cancer drugs	Vemurafenib
Anti-cancer drugs	Vinblastine Sulfate
Anti-cancer drugs	Vincristine
Anti-cancer drugs	Vismodegib
Anti-cancer drugs	Vorinostat
Internal drug library	Dutasteride
Internal drug library	Hydroxychloroquine
Internal drug library	Metformin
Epigenetic compound	5117035
Epigenetic compound	5130983
Epigenetic compound	5175333
Epigenetic compound	5217444
Epigenetic compound	#1-20
Epigenetic compound	(-)-Neplanocin A
Epigenetic compound	(1S,2R)-NCL-1
Epigenetic compound	(R)-PFI 2 hydrochloride
Epigenetic compound	?1-butylcro..?
Epigenetic compound	106133/2
Epigenetic compound	120927/2
Epigenetic compound	128886/1
Epigenetic compound	143522/1
Epigenetic compound	169158/1
Epigenetic compound	172792/1
Epigenetic compound	2,4-dimethyl piperidine-2,4-dicarboxylate
Epigenetic compound	2,4-DPD
Epigenetic compound	2,4-pyridinedicarboxylic acid monohydrate
Epigenetic compound	2,6-dimethylquinoline
Epigenetic compound	21361/1
Epigenetic compound	268096/1
Epigenetic compound	2-Hydroxyglutatic acid octyl ester sodium salt
Epigenetic compound	2-hydroxyquinoline-2-carboxylic acid
Epigenetic compound	2-hydroxyquinoline-4-carboxylic acid
Epigenetic compound	303759/1
Epigenetic compound	3067/5
Epigenetic compound	319993/1
Epigenetic compound	343027/1
Epigenetic compound	348894/3
Epigenetic compound	35841/1
Epigenetic compound	3-Deazaneplanocin A
Epigenetic compound	45713/1
Epigenetic compound	4SC-202
Epigenetic compound	56142/1
Epigenetic compound	5-aza-2´-deoxycytidine
Epigenetic compound	5-Carboxy-8-hydroxyquinoline (IOX1)
Epigenetic compound	5-Fluoro-2'deoxycytidine
Epigenetic compound	5-isopropyl-5H-tetrazolo[1',5':2,3][1,2,4]triazino[5,6-b]indole
Epigenetic compound	659756/1
Epigenetic compound	7-(2,5-dimethoxyphenyl)tetrazolo[1,5-b][1,2,4]triazine
Epigenetic compound	725733/1
Epigenetic compound	728889/1
Epigenetic compound	83264/1
Epigenetic compound	89278/1
Epigenetic compound	8-hydroxyquinoline-5-sulfonic acid
Epigenetic compound	A-366
Epigenetic compound	A-395
Epigenetic compound	Abexinostat
Epigenetic compound	ACY-1215
Epigenetic compound	AGK2
Epigenetic compound	Alpha-ketoglutaric acid
Epigenetic compound	Alpha-ketoglutaric acid disodium salt dihydrate
Epigenetic compound	Amb1042446
Epigenetic compound	Amb1042600
Epigenetic compound	Amb8551777
Epigenetic compound	Amb9799552
Epigenetic compound	AMI-1 sodium salt hydrate
Epigenetic compound	Amiodarone Hydrochloride
Epigenetic compound	Anacardic acid
Epigenetic compound	AR-42
Epigenetic compound	AT9283
Epigenetic compound	AZ505 CS-1735
Epigenetic compound	AZD1152-HQPA
Epigenetic compound	BAY-299
Epigenetic compound	BAY-598
Epigenetic compound	BAZ2-ICR
Epigenetic compound	Belinostat
Epigenetic compound	BI-9564
Epigenetic compound	BIX-01294
Epigenetic compound	BIX-01338 Hydrate
Epigenetic compound	bizine
Epigenetic compound	BRD2 Inhibitor II, BIC1
Epigenetic compound	BRD7389
Epigenetic compound	Bromosporine
Epigenetic compound	btn-HDMi
Epigenetic compound	C646
Epigenetic compound	Chidamide
Epigenetic compound	CI-994
Epigenetic compound	Cl-Amidine
Epigenetic compound	CUDC-101
Epigenetic compound	Dacinostat
Epigenetic compound	Daminozide
Epigenetic compound	Dimethyl-succinate
Epigenetic compound	DL-alpha-hydroxyglutaric acid disodium salt
Epigenetic compound	DMOG
Epigenetic compound	Entinostat
Epigenetic compound	Enzastaurin
Epigenetic compound	EPZ004777
Epigenetic compound	EPZ005687
Epigenetic compound	EPZ5676
Epigenetic compound	EPZ-6438 (E-7438)
Epigenetic compound	Ethanone, 1-?phenyl-?2-?(5H-?tetrazolo[1',?5':2,?3]?[1,?2,?4]?triazino[5,?6-?b]?indol-?5-?yl)?-
Epigenetic compound	Etoposide
Epigenetic compound	EX-527
Epigenetic compound	FAD
Epigenetic compound	Garcinol
Epigenetic compound	Ginkgolic Acid C15:1
Epigenetic compound	Gooden_31
Epigenetic compound	GSK126
Epigenetic compound	GSK2801
Epigenetic compound	GSK343
Epigenetic compound	GSK484
Epigenetic compound	GSK-J1
Epigenetic compound	GSK-J4
Epigenetic compound	GSK-LSD1
Epigenetic compound	H3(4-14)K9(BrU)K14ac
Epigenetic compound	Hamada_17
Epigenetic compound	Hamada_21
Epigenetic compound	Hamada_8
Epigenetic compound	HC Toxin
Epigenetic compound	I_D07 Cpd3
Epigenetic compound	I_H07 Cpd8
Epigenetic compound	I_HO4 Cpd11
Epigenetic compound	I_XB11 Cpd10
Epigenetic compound	I06
Epigenetic compound	I-BET
Epigenetic compound	I-BET151
Epigenetic compound	I-BET762
Epigenetic compound	I-BRD9
Epigenetic compound	I-CBP112 Hydrochloride
Epigenetic compound	ICRF-193
Epigenetic compound	Indole Propionic Acid
Epigenetic compound	IOX2
Epigenetic compound	ITF2357
Epigenetic compound	JIB-04
Epigenetic compound	JNJ 26481585
Epigenetic compound	JQ1R
Epigenetic compound	JQ1S
Epigenetic compound	K06
Epigenetic compound	KDM2/7 inhibitor
Epigenetic compound	LAQ824
Epigenetic compound	LLY-283
Epigenetic compound	LLY-507
Epigenetic compound	LM-691-B
Epigenetic compound	LM748
Epigenetic compound	LM761
Epigenetic compound	LM808
Epigenetic compound	LM-872
Epigenetic compound	Methylstat Acid
Epigenetic compound	Methylstat ester
Epigenetic compound	Methylstatfluor
Epigenetic compound	MGCD0103
Epigenetic compound	MI-1
Epigenetic compound	MK-1775
Epigenetic compound	ML-324
Epigenetic compound	Moxonidine
Epigenetic compound	MS023
Epigenetic compound	MS049
Epigenetic compound	N-[(2- methoxyphenyl)methyl]-2- phenylcyclopropan-1-amine
Epigenetic compound	NAD
Epigenetic compound	NADH
Epigenetic compound	Nanaomycin aA
Epigenetic compound	Naproxen
Epigenetic compound	NI-57
Epigenetic compound	Nicotinamide
Epigenetic compound	Nielsen_1
Epigenetic compound	Nielsen_10
Epigenetic compound	Nielsen_2
Epigenetic compound	norepinephrine_hydrochloride
Epigenetic compound	N-Oxalylglycine
Epigenetic compound	NSC_106995
Epigenetic compound	NSC33994
Epigenetic compound	NVS-CECR2-1
Epigenetic compound	O04
Epigenetic compound	Octyl-?-ketoglutarate
Epigenetic compound	OF-1
Epigenetic compound	OH-LM
Epigenetic compound	OICR-9429
Epigenetic compound	Oxamflatin
Epigenetic compound	OXT015
Epigenetic compound	Panobinostat
Epigenetic compound	Pargyline
Epigenetic compound	PBIT
Epigenetic compound	PCI-24781
Epigenetic compound	PCI-34051
Epigenetic compound	PDK1/Akt/Flt Dual Pathway Inhibitor
Epigenetic compound	PFI1
Epigenetic compound	PFI-3
Epigenetic compound	Pivanex
Epigenetic compound	Pixantrone dimaleate
Epigenetic compound	PK-02-137
Epigenetic compound	PK-02-160
Epigenetic compound	PK-02-162
Epigenetic compound	PK-02-165
Epigenetic compound	PK-03-24
Epigenetic compound	PK-03-28
Epigenetic compound	PK-03-41
Epigenetic compound	PK-03-52
Epigenetic compound	PK-03-54
Epigenetic compound	Plumbagin
Epigenetic compound	Pracinostat
Epigenetic compound	Pyrimido[4,?5-?e]?tetrazolo[1,?5-?b]?[1,?2,?4]?triazine-?6,?8(1H,?7H)?-?dione
Epigenetic compound	Pyroxamide
Epigenetic compound	Resminostat hydrochloride
Epigenetic compound	RG0108
Epigenetic compound	Romidepsin
Epigenetic compound	RVX-208
Epigenetic compound	SAH
Epigenetic compound	SAM
Epigenetic compound	SGC0946
Epigenetic compound	SGC707
Epigenetic compound	SGC-CBP30
Epigenetic compound	SGI-1027
Epigenetic compound	Sinefungin
Epigenetic compound	Sirtinol
Epigenetic compound	SKA 246
Epigenetic compound	SKA 247
Epigenetic compound	SKA 267
Epigenetic compound	SKA 277
Epigenetic compound	Sodium butyrate
Epigenetic compound	Sodium phenylbutyrate
Epigenetic compound	SOKR-F
Epigenetic compound	SP600125
Epigenetic compound	ST000573
Epigenetic compound	ST023850
Epigenetic compound	ST4129977
Epigenetic compound	ST50984652
Epigenetic compound	Staurosporine
Epigenetic compound	STK019736
Epigenetic compound	STK123075
Epigenetic compound	STK249718
Epigenetic compound	STO036918
Epigenetic compound	su6656
Epigenetic compound	Suberoylanilide hydroxamic acid
Epigenetic compound	Succinic acid disodium salt
Epigenetic compound	Suramin sodium salt
Epigenetic compound	Tegaserod maleate
Epigenetic compound	Tenovin 6 hydrochloride
Epigenetic compound	TETRAZOLO(1,5-B)(1,2,4)TRIAZINE
Epigenetic compound	Tetrazolo[1,?5-?b]?[1,?2,?4]?triazin-?7(3H)?-?one, 6-?(4-?chlorophenyl)?-
Epigenetic compound	Tetrazolo[1,?5-?b]?[1,?2,?4]?triazin-?7(3H)?-?one, 6-?methyl-
Epigenetic compound	Tetrazolo[1,?5-?b]?[1,?2,?4]?triazine, 7-?(3-?thienyl)?-
Epigenetic compound	Tetrazolo[1,?5-?b]?pyridazin-?7-?ol, 6-?phenyl-
Epigenetic compound	TP-064
Epigenetic compound	TP-472
Epigenetic compound	Trans-Resveratrol
Epigenetic compound	Tranylcypromine, HCl
Epigenetic compound	Trichostatin A
Epigenetic compound	Tubacin
Epigenetic compound	Tubastatin A (Trifluoracetate salt)
Epigenetic compound	UNC0224
Epigenetic compound	UNC0638
Epigenetic compound	UNC0642
Epigenetic compound	UNC0669
Epigenetic compound	UNC1215
Epigenetic compound	UNC1999
Epigenetic compound	UNC669
Epigenetic compound	WDR5-103
Epigenetic compound	WQX-VII-528
Epigenetic compound	Zebularine
Kinase inhibitors	Afuresertib
Kinase inhibitors	Baricitinib (Phosphate)
Kinase inhibitors	BKM120 (NVP-BKM120, Buparlisib)
Kinase inhibitors	Decernotinib(VX-509)
Kinase inhibitors	Fedratinib (SAR302503, TG101348)
Kinase inhibitors	Metformin hydrochloride
Kinase inhibitors	Momelotinib (CYT387)
Kinase inhibitors	Oclacitinib
Kinase inhibitors	Rapamycin (Sirolimus)
Kinase inhibitors	Ruxolitinib (INCB-18424) phosphate
Kinase inhibitors	Solcitinib
Kinase inhibitors	Tofacitinib (CP-690550) Citrate
Kinase inhibitors	Vitamin E
Kinase inhibitors	Baricitinib (LY3009104, INCB028050)
Kinase inhibitors	BYL-719(Alpelisib)
Kinase inhibitors	Filgotinib (GLPG0634)
Kinase inhibitors	Gandotinib (LY2784544)
Kinase inhibitors	MK-2206 dihydrochloride
Kinase inhibitors	WP1066
NIH library of bioactives	Finasteride
NIH library of bioactives	Goserelin acetate
NIH library of bioactives	Itraconazole
NIH library of bioactives	Omeprazole
NIH library of bioactives	Rofecoxib
NIH library of bioactives	(+)-Ketoconazole
NIH library of bioactives	Beta-Estradiol
NIH library of bioactives	Dovitinib
NIH library of bioactives	Mifepristone
NIH library of bioactives	Ritonavir
Natural product	Curcumin
